# Supplementary material for: Activation mechanism of human soluble guanylate cyclase by stimulators and activators
Source: Nat Commun. 2021 Sep 17;12:5492. doi: 10.1038/s41467-021-25617-0 (PMC8448884; doi:10.1038/s41467-021-25617-0)
Supplement: Supplementary file 3 — source data [file 41467_2021_25617_MOESM3_ESM.xlsx]

## Sheet: Fig1b
Fig1b
	Basal	100mM DEA	200mM YC1	100mM DEA+200mM YC1	200mM riociguat	100mM DEA+200mM riociguat	100nM DEA	100nM DEA+200mM YC1	100nM DEA+200mM riociguat
cGMP production(nmol/min/nmol sGC)	0.177477	55.3402	2.94688	102.826	18.3043	78.6846	0.516259	7.60982	41.7848
	0.205617	31.9747	3.60181	79.7444	13.6435	100.111	0.482853	21.8983	54.6047
	0.177477	59.9659	3.4601	52.6711	26.3155	61.8442	0.502628	13.7101	35.587

## Sheet: Fig2f
Fig2f
	riociguat(logmM)	cGMP production(nmol/min/nmol sGC)
		WT				a1(L425A)				b3(V39A)				b3(F77A)				b3(S81A)				b3(E370A)				a3(R428A)
	-0.49485	1.01093	0.955851	1.02519	1.05431	3.26807	2.77353	2.66206	3.22369	0.264475	0.304133	0.304133	0.335382	0.128601	0.128601	0.140462	0.0827322	0.831659	0.860303	0.759853	0.734554	0.578157	0.704826	0.587036	0.784168	1.05746	1.44698		1.14625
	0.20412	4.75114	2.82968	3.6924	2.86959	11.6072	10.693	10.8402	8.13455	0.655846	0.797542	0.843384	0.891861	0.21452	0.226181	0.305298	0.218339	2.43014	2.48563	2.78263	3.11512	0.846252	0.985555	0.481536	0.623931	4.94895	4.78824	4.67115	3.79309
	0.90309	12.3906	8.25453	12.7426	11.3919	24.7396	20.7108	20.4295	20.9959	1.81871	2.18095	1.87025	1.89656	0.805713	1.32051	1.5207	0.961189	11.2049	8.74105	9.4597	7.37962	0.955971	0.715649	0.737796	0.89944	12.2668	20.9753	14.1145	10.0435
	1.60206	38.7849	27.3272	37.189	30.5673	45.9989	41.8004	39.0381	31.7991	7.47794	9.75154	8.36229	8.59927	2.20273	2.40589	2.36382		23.9177	28.0122	21.6074	17.241	1.57142	1.50119	1.54765	1.50119	28.7048	23.9387	24.1371	14.3509
	2	48.8611	26.016	36.4104	36.924	44.5709	32.544	36.3059	37.3125	12.7555	14.8745	13.8709	14.2639	5.96915	8.9569	8.05713	6.75386	37.5662	35.9079	31.3593	28.6517	2.08272	2.21362	2.21362	2.50063	27.7755	22.0447	20.9797	20.6362
	2.30103	49.5502	33.9478	41.8845	44.298	38.8748	40.5026	36.8057	27.6193	16.0807	17.9825	10.8743	11.9916	8.49511	12.09	9.95714	10.3148	40.8434	42.2501	39.9317	34.8734	3.80148	3.31428	3.46931	2.93389	23.3807	19.3384	19.0015	18.5368

## Sheet: Fig2k
Fig2k
	a1(D423P)				b1(G356P)
	basal	200mM Rio	100mM DEA	100mM DEA+200mM Rio	basal	200mM Rio	100mM DEA	100mM DEA+200mM Rio
cGMP production(nmol/min/nmol sGC)	0.0193907	0.0169982	0.040385	25.2332	0.0103252	0.0143507	0.0269505	10.4228
	0.0227529	0.0153274	0.0683877	16.6814	0.0111322	0.0122301	0.0350708	9.57679
	0.0139514	0.0142164	0.0849048	17.4847	0.00985088	0.0111322	0.0304559	9.31033

## Sheet: Fig3a
Fig3a
	WT sGC
	basal	20mM NS2028	20mM cinaciguat	20mM NS2028 +20mM cinaciguat	100mM DEA
cGMP production(nmol/min/nmol sGC)	0.038297	0.951906	52.7313	138.756	83.9593
	0.069549	0.867342	29.3442	145.363	80.8923
	0.05629	0.82792	48.0468	140.053	76.5006

## Sheet: Fig3b
Fig3b
	haem-free sGC
	basal	20mM cinaciguat	100mM DEA
cGMP production(nmol/min/nmol sGC)	0.276198	95.6389	0.584108
	0.311706	93.0065	0.60064
	0.33893	72.3473	0.641058

## Sheet: Fig4j
Fig4j
	cGMP production(nmol/min/nmol sGC)
		Basal			20 mM NS2028 + 20 mM cinaciguat
	b1(Y112A)	0.017224	0.019833	0.011283	2.90721	3.12552	1.55686
	b1(F4A)	0.067615	0.053959	0.153185	60.5274	46.5542	33.9141
	b1(F4G)	0.078959	0.075689	0.045559	27.7909	34.5336	17.6751
	b1(H105A)	0.138787	0.106169	0.058722	63.9053	66.8638	62.7589
	a1(D423A)	0.083727	0.059689	0.129628	109.961	109.961	106.935
	a1(D423P)	0.165109	0.215835	0.165109	2.72873	2.04256	2.25638
	b1(G356A)	0.031576	0.035347	0.030698	57.3281	45.719	45.719
	b1(G356P)	0.046206	0.032025	0.063907	0.210639	0.167984	0.160552

## Sheet: FigS1c
FigS1c

## Sheet: FigS4b
FigS4b

## Sheet: FigS6h
FigS6h
			molar extinction coefficient(mM-1cm-1)
		A280	83.2
		A431	111
			absorbance	WT	L425A	V39A	F77A	S81A	E370A	R428A	D423A	D423P	G356A	G356P	Y112A	F4A	F4G	H105A
			A280	2.991	1.829	1.347	1.368	0.852	1.198	1.463	1.329	1.31206	1.013	1.3146	0.426156	1.727	1.316	1.47
			A431	1.696	0.99	0.714	0.66	0.408	0.495	0.714	0.407	0.813766	0.524	0.745373	0.018469	0.413	0.077	0.025
			protein concentration(mM)	35.9495	21.9832	16.1899	16.4423	10.2404	14.399	17.5841	15.9736	15.77	12.1755	15.8005	5.12207	20.7572	15.8173	17.6683
			haem concentration(mM)	15.2793	8.91892	6.43243	5.94595	3.67568	4.45946	6.43243	3.66667	7.33123	4.72072	6.71507	0.166387	3.72072	0.693694	0.225225
			haem content	0.42502	0.405716	0.397311	0.361625	0.358939	0.309705	0.365809	0.229546	0.464886	0.387724	0.424991	0.0324844	0.17925	0.0438566	0.0127474

## Sheet: FigS6i
FigS6i
	raw data	cGMP production(nmol/min/nmol sGC)
	X	WT				a1(L425A)				b3(V39A)				b3(F77A)				b3(S81A)				b3(E370A)				a3(R428A)
	0.32	1.01093	0.955851	1.02519	1.05431	3.26807	2.77353	2.66206	3.22369	0.264475	0.304133	0.304133	0.335382	0.128601	0.128601	0.140462	0.0827322	0.831659	0.860303	0.759853	0.734554	0.578157	0.704826	0.587036	0.784168	1.05746	1.44698		1.14625
	1.6	4.75114	2.82968	3.6924	2.86959	11.6072	10.693	10.8402	8.13455	0.655846	0.797542	0.843384	0.891861	0.21452	0.226181	0.305298	0.218339	2.43014	2.48563	2.78263	3.11512	0.846252	0.985555	0.481536	0.623931	4.94895	4.78824	4.67115	3.79309
	8	12.3906	8.25453	12.7426	11.3919	24.7396	20.7108	20.4295	20.9959	1.81871	2.18095	1.87025	1.89656	0.805713	1.32051	1.5207	0.961189	11.2049	8.74105	9.4597	7.37962	0.955971	0.715649	0.737796	0.89944	12.2668	20.9753	14.1145	10.0435
	40	38.7849	27.3272	37.189	30.5673	45.9989	41.8004	39.0381	31.7991	7.47794	9.75154	8.36229	8.59927	2.20273	2.40589	2.36382		23.9177	28.0122	21.6074	17.241	1.57142	1.50119	1.54765	1.50119	28.7048	23.9387	24.1371	14.3509
	100	48.8611	26.016	36.4104	36.924	44.5709	32.544	36.3059	37.3125	12.7555	14.8745	13.8709	14.2639	5.96915	8.9569	8.05713	6.75386	37.5662	35.9079	31.3593	28.6517	2.08272	2.21362	2.21362	2.50063	27.7755	22.0447	20.9797	20.6362
	200	49.5502	33.9478	41.8845	44.298	38.8748	40.5026	36.8057	27.6193	16.0807	17.9825	10.8743	11.9916	8.49511	12.09	9.95714	10.3148	40.8434	42.2501	39.9317	34.8734	3.80148	3.31428	3.46931	2.93389	23.3807	19.3384	19.0015	18.5368
		WT	L425A	V39A	F77A	S81A	E370A	R428A
	haem content	0.42502	0.405716	0.397311	0.361625	0.358939	0.309705	0.365809
	normalized data according to haem content	cGMP production(nmol/min/nmol haem)
	X	WT				a1(L425A)				b3(V39A)				b3(F77A)				b3(S81A)				b3(E370A)				a3(R428A)
	0.32	0.429665	0.406256	0.435726	0.448104	1.32591	1.12527	1.08004	1.3079	0.105079	0.120836	0.120836	0.133251	0.0465055	0.0465055	0.0507947	0.029918	0.298515	0.308796	0.272741	0.26366	0.179058	0.218288	0.181808	0.242861	0.386827	0.529319		0.419309
	1.6	2.01933	1.20267	1.56934	1.21963	4.70923	4.33831	4.39804	3.30032	0.260575	0.316872	0.335086	0.354346	0.0775758	0.0817927	0.110404	0.0789567	0.872273	0.892188	0.998794	1.11814	0.262088	0.305231	0.149134	0.193235	1.81037	1.75158	1.70875	1.38754
	8	5.26624	3.50834	5.41585	4.84177	10.0373	8.40269	8.28858	8.51837	0.722593	0.866517	0.74307	0.753525	0.291366	0.477528	0.549922	0.34759	4.02186	3.1375	3.39546	2.64884	0.296069	0.22164	0.228499	0.278561	4.48732	7.67295	5.16321	3.67401
	40	16.4844	11.6146	15.8061	12.9917	18.6625	16.9591	15.8384	12.9014	2.97107	3.87439	3.32243	3.41658	0.796564	0.870031	0.854815		8.585	10.0547	7.75572	6.18847	0.486675	0.464927	0.479315	0.464927	10.5005	8.757	8.82957	5.24968
	100	20.7669	11.0573	15.4752	15.6934	18.0831	13.2036	14.7299	15.1383	5.06788	5.90982	5.51105	5.66722	2.15859	3.23904	2.91366	2.44237	13.484	12.8887	11.2561	10.2842	0.645029	0.68557	0.68557	0.774457	10.1605	8.06415	7.67455	7.54892
	200	21.0598	14.4285	17.8017	18.8275	15.7721	16.4326	14.9327	11.2056	6.38905	7.14464	4.32049	4.76441	3.07204	4.37204	3.60075	3.73009	14.6603	15.1652	14.3331	12.5174	1.17734	1.02645	1.07446	0.908641	8.55287	7.07416	6.95092	6.78094

[truncated: 1 more sheets: FigS6j]
